# Supplementary material for: EFR-FCOS: enhancing feature reuse for anchor-free object detector
Source: PeerJ Comput Sci. 2024 Nov 29;10:e2470. doi: 10.7717/peerj-cs.2470 (PMC11623005; doi:10.7717/peerj-cs.2470)
Supplement: Supplemental Information 1 [file peerj-cs-10-2470-s001.zip]

Archive with 333 entries (285 files):
- FCOS-master/
- FCOS-master/.flake8
- FCOS-master/.gitignore
- FCOS-master/ABSTRACTIONS.md
- FCOS-master/CODE_OF_CONDUCT.md
- FCOS-master/CONTRIBUTING.md
- FCOS-master/INSTALL.md
- FCOS-master/LICENSE
- FCOS-master/MANIFEST.in
- FCOS-master/MASKRCNN_README.md
- FCOS-master/MODEL_ZOO.md
- FCOS-master/README.md
- FCOS-master/TROUBLESHOOTING.md
- FCOS-master/configs/
- FCOS-master/configs/caffe2/
- FCOS-master/configs/caffe2/e2e_faster_rcnn_R_101_FPN_1x_caffe2.yaml
- FCOS-master/configs/caffe2/e2e_faster_rcnn_R_50_C4_1x_caffe2.yaml
- FCOS-master/configs/caffe2/e2e_faster_rcnn_R_50_FPN_1x_caffe2.yaml
- FCOS-master/configs/caffe2/e2e_faster_rcnn_X_101_32x8d_FPN_1x_caffe2.yaml
- FCOS-master/configs/caffe2/e2e_keypoint_rcnn_R_50_FPN_1x_caffe2.yaml
- FCOS-master/configs/caffe2/e2e_mask_rcnn_R_101_FPN_1x_caffe2.yaml
- FCOS-master/configs/caffe2/e2e_mask_rcnn_R_50_C4_1x_caffe2.yaml
- FCOS-master/configs/caffe2/e2e_mask_rcnn_R_50_FPN_1x_caffe2.yaml
- FCOS-master/configs/caffe2/e2e_mask_rcnn_X-152-32x8d-FPN-IN5k_1.44x_caffe2.yaml
- FCOS-master/configs/caffe2/e2e_mask_rcnn_X_101_32x8d_FPN_1x_caffe2.yaml
- FCOS-master/configs/cityscapes/
- FCOS-master/configs/cityscapes/e2e_faster_rcnn_R_50_FPN_1x_cocostyle.yaml
- FCOS-master/configs/cityscapes/e2e_mask_rcnn_R_50_FPN_1x_cocostyle.yaml
- FCOS-master/configs/e2e_faster_rcnn_R_101_FPN_1x.yaml
- FCOS-master/configs/e2e_faster_rcnn_R_50_C4_1x.yaml
- FCOS-master/configs/e2e_faster_rcnn_R_50_FPN_1x.yaml
- FCOS-master/configs/e2e_faster_rcnn_X_101_32x8d_FPN_1x.yaml
- FCOS-master/configs/e2e_faster_rcnn_fbnet.yaml
- FCOS-master/configs/e2e_faster_rcnn_fbnet_600.yaml
- FCOS-master/configs/e2e_faster_rcnn_fbnet_chamv1a_600.yaml
- FCOS-master/configs/e2e_keypoint_rcnn_R_50_FPN_1x.yaml
- FCOS-master/configs/e2e_mask_rcnn_R_101_FPN_1x.yaml
- FCOS-master/configs/e2e_mask_rcnn_R_50_C4_1x.yaml
- FCOS-master/configs/e2e_mask_rcnn_R_50_FPN_1x.yaml
- FCOS-master/configs/e2e_mask_rcnn_X_101_32x8d_FPN_1x.yaml
- FCOS-master/configs/e2e_mask_rcnn_fbnet.yaml
- FCOS-master/configs/e2e_mask_rcnn_fbnet_600.yaml
- FCOS-master/configs/e2e_mask_rcnn_fbnet_xirb16d_dsmask.yaml
- FCOS-master/configs/e2e_mask_rcnn_fbnet_xirb16d_dsmask_600.yaml
- FCOS-master/configs/fcos/
- FCOS-master/configs/fcos/fcos_R_101_FPN_2x.yaml
- FCOS-master/configs/fcos/fcos_R_50_FPN_1x.yaml
- FCOS-master/configs/fcos/fcos_X_101_32x8d_FPN_2x.yaml
- FCOS-master/configs/fcos/fcos_X_101_64x4d_FPN_2x.yaml
- FCOS-master/configs/fcos/fcos_bn_bs16_MNV2_FPN_1x.yaml
- FCOS-master/configs/fcos/fcos_imprv_R_101_FPN_1x.yaml
- FCOS-master/configs/fcos/fcos_imprv_R_101_FPN_2x.yaml
- FCOS-master/configs/fcos/fcos_imprv_R_50_FPN_1x.yaml
- FCOS-master/configs/fcos/fcos_imprv_X_101_32x8d_FPN_2x.yaml
- FCOS-master/configs/fcos/fcos_imprv_X_101_64x4d_FPN_2x.yaml
- FCOS-master/configs/fcos/fcos_imprv_dcnv2_R_101_FPN_1x.yaml
- FCOS-master/configs/fcos/fcos_imprv_dcnv2_R_101_FPN_2x.yaml
- FCOS-master/configs/fcos/fcos_imprv_dcnv2_R_50_FPN_1x.yaml
- FCOS-master/configs/fcos/fcos_imprv_dcnv2_X_101_32x8d_FPN_2x.yaml
- FCOS-master/configs/fcos/fcos_imprv_dcnv2_X_101_64x4d_FPN_2x.yaml
- FCOS-master/configs/fcos/fcos_syncbn_bs32_MNV2_FPN_1x.yaml
- FCOS-master/configs/fcos/fcos_syncbn_bs32_c128_MNV2_FPN_1x.yaml
- FCOS-master/configs/fcos/fcos_syncbn_bs32_c128_ms_MNV2_FPN_1x.yaml
- FCOS-master/configs/fcos/fcos_syncbn_bs64_c128_ms_MNV2_FPN_1x.yaml
- FCOS-master/configs/gn_baselines/
- FCOS-master/configs/gn_baselines/README.md
- FCOS-master/configs/gn_baselines/e2e_faster_rcnn_R_50_FPN_1x_gn.yaml
- FCOS-master/configs/gn_baselines/e2e_faster_rcnn_R_50_FPN_Xconv1fc_1x_gn.yaml
- FCOS-master/configs/gn_baselines/e2e_mask_rcnn_R_50_FPN_1x_gn.yaml
- FCOS-master/configs/gn_baselines/e2e_mask_rcnn_R_50_FPN_Xconv1fc_1x_gn.yaml
- FCOS-master/configs/gn_baselines/scratch_e2e_faster_rcnn_R_50_FPN_3x_gn.yaml
- FCOS-master/configs/gn_baselines/scratch_e2e_faster_rcnn_R_50_FPN_Xconv1fc_3x_gn.yaml
- FCOS-master/configs/gn_baselines/scratch_e2e_mask_rcnn_R_50_FPN_3x_gn.yaml
- FCOS-master/configs/gn_baselines/scratch_e2e_mask_rcnn_R_50_FPN_Xconv1fc_3x_gn.yaml
- FCOS-master/configs/pascal_voc/
- FCOS-master/configs/pascal_voc/e2e_faster_rcnn_R_50_C4_1x_1_gpu_voc.yaml
- FCOS-master/configs/pascal_voc/e2e_faster_rcnn_R_50_C4_1x_4_gpu_voc.yaml
- FCOS-master/configs/pascal_voc/e2e_mask_rcnn_R_50_FPN_1x_cocostyle.yaml
- FCOS-master/configs/quick_schedules/
- FCOS-master/configs/quick_schedules/e2e_faster_rcnn_R_50_C4_quick.yaml
- FCOS-master/configs/quick_schedules/e2e_faster_rcnn_R_50_FPN_quick.yaml
- FCOS-master/configs/quick_schedules/e2e_faster_rcnn_X_101_32x8d_FPN_quick.yaml
- FCOS-master/configs/quick_schedules/e2e_keypoint_rcnn_R_50_FPN_quick.yaml
- FCOS-master/configs/quick_schedules/e2e_mask_rcnn_R_50_C4_quick.yaml
- FCOS-master/configs/quick_schedules/e2e_mask_rcnn_R_50_FPN_quick.yaml
- FCOS-master/configs/quick_schedules/e2e_mask_rcnn_X_101_32x8d_FPN_quick.yaml
- FCOS-master/configs/quick_schedules/rpn_R_50_C4_quick.yaml
- FCOS-master/configs/quick_schedules/rpn_R_50_FPN_quick.yaml
- FCOS-master/configs/retinanet/
- FCOS-master/configs/retinanet/retinanet_R-101-FPN_1x.yaml
- FCOS-master/configs/retinanet/retinanet_R-101-FPN_P5_1x.yaml
- FCOS-master/configs/retinanet/retinanet_R-50-FPN_1x.yaml
- FCOS-master/configs/retinanet/retinanet_R-50-FPN_1x_quick.yaml
- FCOS-master/configs/retinanet/retinanet_R-50-FPN_P5_1x.yaml
- FCOS-master/configs/retinanet/retinanet_X_101_32x8d_FPN_1x.yaml
- FCOS-master/configs/rpn_R_101_FPN_1x.yaml
- FCOS-master/configs/rpn_R_50_C4_1x.yaml
- FCOS-master/configs/rpn_R_50_FPN_1x.yaml
- FCOS-master/configs/rpn_X_101_32x8d_FPN_1x.yaml
- FCOS-master/demo/
- FCOS-master/demo/Mask_R-CNN_demo.ipynb
- FCOS-master/demo/README.md
- FCOS-master/demo/demo_e2e_mask_rcnn_R_50_FPN_1x.png
- FCOS-master/demo/demo_e2e_mask_rcnn_X_101_32x8d_FPN_1x.png
- FCOS-master/demo/fcos_demo.py
- FCOS-master/demo/images/
- FCOS-master/demo/images/COCO_val2014_000000000885.jpg
- FCOS-master/demo/images/COCO_val2014_000000001000.jpg
- FCOS-master/demo/images/COCO_val2014_000000005477.jpg
- FCOS-master/demo/images/COCO_val2014_000000007281.jpg
- FCOS-master/demo/images/COCO_val2014_000000012639.jpg
- FCOS-master/demo/images/COCO_val2014_000000033759.jpg
- FCOS-master/demo/images/COCO_val2014_000000039769.jpg
- FCOS-master/demo/images/COCO_val2014_000000050896.jpg
- FCOS-master/demo/images/COCO_val2014_000000053505.jpg
- FCOS-master/demo/images/COCO_val2014_000000128654.jpg
- FCOS-master/demo/images/COCO_val2014_000000463842.jpg
- FCOS-master/demo/images/COCO_val2014_000000479030.jpg
- FCOS-master/demo/predictor.py
- FCOS-master/demo/webcam.py
- FCOS-master/docker/
- FCOS-master/docker/Dockerfile
- FCOS-master/docker/docker-jupyter/
- FCOS-master/docker/docker-jupyter/Dockerfile
- FCOS-master/docker/docker-jupyter/jupyter_notebook_config.py
- FCOS-master/efr_fcos/
- FCOS-master/efr_fcos/__init__.py
- FCOS-master/efr_fcos/bin/
- FCOS-master/efr_fcos/bin/fcos
- FCOS-master/efr_fcos/configs
- FCOS-master/efr_fcos/fcos.py
- FCOS-master/efr_fcos_core/
- FCOS-master/efr_fcos_core/README.md
- FCOS-master/efr_fcos_core/__init__.py
- FCOS-master/efr_fcos_core/config/
- FCOS-master/efr_fcos_core/config/__init__.py
- FCOS-master/efr_fcos_core/config/defaults.py
- FCOS-master/efr_fcos_core/config/paths_catalog.py
- FCOS-master/efr_fcos_core/csrc/
- FCOS-master/efr_fcos_core/csrc/ROIAlign.h
- FCOS-master/efr_fcos_core/csrc/ROIPool.h
- FCOS-master/efr_fcos_core/csrc/SigmoidFocalLoss.h
- FCOS-master/efr_fcos_core/csrc/cpu/
- FCOS-master/efr_fcos_core/csrc/cpu/ROIAlign_cpu.cpp
- FCOS-master/efr_fcos_core/csrc/cpu/nms_cpu.cpp
- FCOS-master/efr_fcos_core/csrc/cpu/vision.h
- FCOS-master/efr_fcos_core/csrc/cuda/
- FCOS-master/efr_fcos_core/csrc/cuda/ROIAlign_cuda.cu
- FCOS-master/efr_fcos_core/csrc/cuda/ROIPool_cuda.cu
- FCOS-master/efr_fcos_core/csrc/cuda/SigmoidFocalLoss_cuda.cu
- FCOS-master/efr_fcos_core/csrc/cuda/deform_conv_cuda.cu
- FCOS-master/efr_fcos_core/csrc/cuda/deform_conv_kernel_cuda.cu
- FCOS-master/efr_fcos_core/csrc/cuda/deform_pool_cuda.cu
- FCOS-master/efr_fcos_core/csrc/cuda/deform_pool_kernel_cuda.cu
- FCOS-master/efr_fcos_core/csrc/cuda/ml_nms.cu
- FCOS-master/efr_fcos_core/csrc/cuda/nms.cu
- FCOS-master/efr_fcos_core/csrc/cuda/vision.h
- FCOS-master/efr_fcos_core/csrc/deform_conv.h
- FCOS-master/efr_fcos_core/csrc/deform_pool.h
- FCOS-master/efr_fcos_core/csrc/ml_nms.h
- FCOS-master/efr_fcos_core/csrc/nms.h
- FCOS-master/efr_fcos_core/csrc/vision.cpp
- FCOS-master/efr_fcos_core/data/
- FCOS-master/efr_fcos_core/data/README.md
- FCOS-master/efr_fcos_core/data/__init__.py
- FCOS-master/efr_fcos_core/data/build.py
- FCOS-master/efr_fcos_core/data/collate_batch.py
- FCOS-master/efr_fcos_core/data/datasets/
- FCOS-master/efr_fcos_core/data/datasets/__init__.py
- FCOS-master/efr_fcos_core/data/datasets/coco.py
- FCOS-master/efr_fcos_core/data/datasets/concat_dataset.py
- FCOS-master/efr_fcos_core/data/datasets/evaluation/
- FCOS-master/efr_fcos_core/data/datasets/evaluation/__init__.py
- FCOS-master/efr_fcos_core/data/datasets/evaluation/coco/
- FCOS-master/efr_fcos_core/data/datasets/evaluation/coco/__init__.py
- FCOS-master/efr_fcos_core/data/datasets/evaluation/coco/coco_eval.py
- FCOS-master/efr_fcos_core/data/datasets/evaluation/voc/
- FCOS-master/efr_fcos_core/data/datasets/evaluation/voc/__init__.py
- FCOS-master/efr_fcos_core/data/datasets/evaluation/voc/voc_eval.py
- FCOS-master/efr_fcos_core/data/datasets/list_dataset.py
- FCOS-master/efr_fcos_core/data/datasets/voc.py
- FCOS-master/efr_fcos_core/data/samplers/
- FCOS-master/efr_fcos_core/data/samplers/__init__.py
- FCOS-master/efr_fcos_core/data/samplers/distributed.py
- FCOS-master/efr_fcos_core/data/samplers/grouped_batch_sampler.py
- FCOS-master/efr_fcos_core/data/samplers/iteration_based_batch_sampler.py
- FCOS-master/efr_fcos_core/data/transforms/
- FCOS-master/efr_fcos_core/data/transforms/__init__.py
- FCOS-master/efr_fcos_core/data/transforms/build.py
- FCOS-master/efr_fcos_core/data/transforms/transforms.py
- FCOS-master/efr_fcos_core/engine/
- FCOS-master/efr_fcos_core/engine/__init__.py
- FCOS-master/efr_fcos_core/engine/bbox_aug.py
- FCOS-master/efr_fcos_core/engine/inference.py
- FCOS-master/efr_fcos_core/engine/trainer.py
- FCOS-master/efr_fcos_core/layers/
- FCOS-master/efr_fcos_core/layers/__init__.py
- FCOS-master/efr_fcos_core/layers/_utils.py
- FCOS-master/efr_fcos_core/layers/batch_norm.py
- FCOS-master/efr_fcos_core/layers/dcn/
- FCOS-master/efr_fcos_core/layers/dcn/__init__.py
- FCOS-master/efr_fcos_core/layers/dcn/deform_conv_func.py
- FCOS-master/efr_fcos_core/layers/dcn/deform_conv_module.py
- FCOS-master/efr_fcos_core/layers/dcn/deform_pool_func.py
- FCOS-master/efr_fcos_core/layers/dcn/deform_pool_module.py
- FCOS-master/efr_fcos_core/layers/iou_loss.py
- FCOS-master/efr_fcos_core/layers/misc.py
- FCOS-master/efr_fcos_core/layers/nms.py
- FCOS-master/efr_fcos_core/layers/roi_align.py
- FCOS-master/efr_fcos_core/layers/roi_pool.py
- FCOS-master/efr_fcos_core/layers/scale.py
- FCOS-master/efr_fcos_core/layers/sigmoid_focal_loss.py
- FCOS-master/efr_fcos_core/layers/smooth_l1_loss.py
- FCOS-master/efr_fcos_core/modeling/
- FCOS-master/efr_fcos_core/modeling/__init__.py
- FCOS-master/efr_fcos_core/modeling/backbone/
- FCOS-master/efr_fcos_core/modeling/backbone/__init__.py
- FCOS-master/efr_fcos_core/modeling/backbone/backbone.py
- FCOS-master/efr_fcos_core/modeling/backbone/fbnet.py
- FCOS-master/efr_fcos_core/modeling/backbone/fbnet_builder.py
- FCOS-master/efr_fcos_core/modeling/backbone/fbnet_modeldef.py
- FCOS-master/efr_fcos_core/modeling/backbone/fpn.py
- FCOS-master/efr_fcos_core/modeling/backbone/mobilenet.py
- FCOS-master/efr_fcos_core/modeling/backbone/resnet.py
- FCOS-master/efr_fcos_core/modeling/balanced_positive_negative_sampler.py
- FCOS-master/efr_fcos_core/modeling/box_coder.py
- FCOS-master/efr_fcos_core/modeling/detector/
- FCOS-master/efr_fcos_core/modeling/detector/__init__.py
- FCOS-master/efr_fcos_core/modeling/detector/detectors.py
- FCOS-master/efr_fcos_core/modeling/detector/generalized_rcnn.py
- FCOS-master/efr_fcos_core/modeling/make_layers.py
- FCOS-master/efr_fcos_core/modeling/matcher.py
- FCOS-master/efr_fcos_core/modeling/poolers.py
- FCOS-master/efr_fcos_core/modeling/registry.py
- FCOS-master/efr_fcos_core/modeling/roi_heads/
- FCOS-master/efr_fcos_core/modeling/roi_heads/__init__.py
- FCOS-master/efr_fcos_core/modeling/roi_heads/box_head/
- FCOS-master/efr_fcos_core/modeling/roi_heads/box_head/__init__.py
- FCOS-master/efr_fcos_core/modeling/roi_heads/box_head/box_head.py
- FCOS-master/efr_fcos_core/modeling/roi_heads/box_head/inference.py
- FCOS-master/efr_fcos_core/modeling/roi_heads/box_head/loss.py
- FCOS-master/efr_fcos_core/modeling/roi_heads/box_head/roi_box_feature_extractors.py
- FCOS-master/efr_fcos_core/modeling/roi_heads/box_head/roi_box_predictors.py
- FCOS-master/efr_fcos_core/modeling/roi_heads/keypoint_head/
- FCOS-master/efr_fcos_core/modeling/roi_heads/keypoint_head/__init__.py
- FCOS-master/efr_fcos_core/modeling/roi_heads/keypoint_head/inference.py
- FCOS-master/efr_fcos_core/modeling/roi_heads/keypoint_head/keypoint_head.py
- FCOS-master/efr_fcos_core/modeling/roi_heads/keypoint_head/loss.py
- FCOS-master/efr_fcos_core/modeling/roi_heads/keypoint_head/roi_keypoint_feature_extractors.py
- FCOS-master/efr_fcos_core/modeling/roi_heads/keypoint_head/roi_keypoint_predictors.py
- FCOS-master/efr_fcos_core/modeling/roi_heads/mask_head/
- FCOS-master/efr_fcos_core/modeling/roi_heads/mask_head/__init__.py
- FCOS-master/efr_fcos_core/modeling/roi_heads/mask_head/inference.py
- FCOS-master/efr_fcos_core/modeling/roi_heads/mask_head/loss.py
- FCOS-master/efr_fcos_core/modeling/roi_heads/mask_head/mask_head.py
- FCOS-master/efr_fcos_core/modeling/roi_heads/mask_head/roi_mask_feature_extractors.py
- FCOS-master/efr_fcos_core/modeling/roi_heads/mask_head/roi_mask_predictors.py
- FCOS-master/efr_fcos_core/modeling/roi_heads/roi_heads.py
- FCOS-master/efr_fcos_core/modeling/rpn/
- FCOS-master/efr_fcos_core/modeling/rpn/__init__.py
- FCOS-master/efr_fcos_core/modeling/rpn/anchor_generator.py
- FCOS-master/efr_fcos_core/modeling/rpn/fcos/
- FCOS-master/efr_fcos_core/modeling/rpn/fcos/__init__.py
- FCOS-master/efr_fcos_core/modeling/rpn/fcos/fcos.py
- FCOS-master/efr_fcos_core/modeling/rpn/fcos/inference.py
- FCOS-master/efr_fcos_core/modeling/rpn/fcos/loss.py
- FCOS-master/efr_fcos_core/modeling/rpn/inference.py
- FCOS-master/efr_fcos_core/modeling/rpn/loss.py
- FCOS-master/efr_fcos_core/modeling/rpn/retinanet/
- FCOS-master/efr_fcos_core/modeling/rpn/retinanet/__init__.py
- FCOS-master/efr_fcos_core/modeling/rpn/retinanet/inference.py
- FCOS-master/efr_fcos_core/modeling/rpn/retinanet/loss.py
- FCOS-master/efr_fcos_core/modeling/rpn/retinanet/retinanet.py
- FCOS-master/efr_fcos_core/modeling/rpn/rpn.py
- FCOS-master/efr_fcos_core/modeling/rpn/utils.py
- FCOS-master/efr_fcos_core/modeling/utils.py
- FCOS-master/efr_fcos_core/solver/
- FCOS-master/efr_fcos_core/solver/__init__.py
- FCOS-master/efr_fcos_core/solver/build.py
- FCOS-master/efr_fcos_core/solver/lr_scheduler.py
- FCOS-master/efr_fcos_core/structures/
- FCOS-master/efr_fcos_core/structures/__init__.py
- FCOS-master/efr_fcos_core/structures/bounding_box.py
- FCOS-master/efr_fcos_core/structures/boxlist_ops.py
- FCOS-master/efr_fcos_core/structures/image_list.py
- FCOS-master/efr_fcos_core/structures/keypoint.py
- FCOS-master/efr_fcos_core/structures/segmentation_mask.py
- FCOS-master/efr_fcos_core/utils/
- FCOS-master/efr_fcos_core/utils/README.md
- FCOS-master/efr_fcos_core/utils/__init__.py
- FCOS-master/efr_fcos_core/utils/c2_model_loading.py
- FCOS-master/efr_fcos_core/utils/checkpoint.py
- FCOS-master/efr_fcos_core/utils/collect_env.py
- FCOS-master/efr_fcos_core/utils/comm.py
- FCOS-master/efr_fcos_core/utils/cv2_util.py
- FCOS-master/efr_fcos_core/utils/env.py
- FCOS-master/efr_fcos_core/utils/imports.py
- FCOS-master/efr_fcos_core/utils/logger.py
- FCOS-master/efr_fcos_core/utils/metric_logger.py
- FCOS-master/efr_fcos_core/utils/miscellaneous.py
[truncated: 33 more entries]
