# Supplementary material for: EFR-FCOS: enhancing feature reuse for anchor-free object detector
Source: PeerJ Comput Sci. 2024 Nov 29;10:e2470. doi: 10.7717/peerj-cs.2470 (PMC11623005; doi:10.7717/peerj-cs.2470)
Supplement: Supplemental Information 1 [file peerj-cs-10-2470-s001.zip › FCOS-master/ABSTRACTIONS.md]

## Abstractions
The main abstractions introduced by `maskrcnn_benchmark` that are useful to
have in mind are the following:

### ImageList
In PyTorch, the first dimension of the input to the network generally represents
the batch dimension, and thus all elements of the same batch have the same
height / width.
In order to support images with different sizes and aspect ratios in the same
batch, we created the `ImageList` class, which holds internally a batch of
images (os possibly different sizes). The images are padded with zeros such that
they have the same final size and batched over the first dimension. The original
sizes of the images before padding are stored in the `image_sizes` attribute,
and the batched tensor in `tensors`.
We provide a convenience function `to_image_list` that accepts a few different
input types, including a list of tensors, and returns an `ImageList` object.

```python
from maskrcnn_benchmark.structures.image_list import to_image_list

images = [torch.rand(3, 100, 200), torch.rand(3, 150, 170)]
batched_images = to_image_list(images)

# it is also possible to make the final batched image be a multiple of a number
batched_images_32 = to_image_list(images, size_divisible=32)
```

### BoxList
The `BoxList` class holds a set of bounding boxes (represented as a `Nx4` tensor) for
a specific image, as well as the size of the image as a `(width, height)` tuple.
It also contains a set of methods that allow to perform geometric
transformations to the bounding boxes (such as cropping, scaling and flipping).
The class accepts bounding boxes from two different input formats:
- `xyxy`, where each box is encoded as a `x1`, `y1`, `x2` and `y2` coordinates, and
- `xywh`, where each box is encoded as `x1`, `y1`, `w` and `h`.

Additionally, each `BoxList` instance can also hold arbitrary additional information
for each bounding box, such as labels, visibility, probability scores etc.

Here is an example on how to create a `BoxList` from a list of coordinates:
```python
from maskrcnn_benchmark.structures.bounding_box import BoxList, FLIP_LEFT_RIGHT

width = 100
height = 200
boxes = [
  [0, 10, 50, 50],
  [50, 20, 90, 60],
  [10, 10, 50, 50]
]
# create a BoxList with 3 boxes
bbox = BoxList(boxes, image_size=(width, height), mode='xyxy')

# perform some box transformations, has similar API as PIL.Image
bbox_scaled = bbox.resize((width * 2, height * 3))
bbox_flipped = bbox.transpose(FLIP_LEFT_RIGHT)

# add labels for each bbox
labels = torch.tensor([0, 10, 1])
bbox.add_field('labels', labels)

# bbox also support a few operations, like indexing
# here, selects boxes 0 and 2
bbox_subset = bbox[[0, 2]]
```
