# Supplementary material for: EFR-FCOS: enhancing feature reuse for anchor-free object detector
Source: PeerJ Comput Sci. 2024 Nov 29;10:e2470. doi: 10.7717/peerj-cs.2470 (PMC11623005; doi:10.7717/peerj-cs.2470)
Supplement: Supplemental Information 1 [file peerj-cs-10-2470-s001.zip › FCOS-master/CONTRIBUTING.md]

# Contributing to Mask-RCNN Benchmark
We want to make contributing to this project as easy and transparent as
possible.

## Our Development Process
Minor changes and improvements will be released on an ongoing basis. Larger changes (e.g., changesets implementing a new paper) will be released on a more periodic basis.

## Pull Requests
We actively welcome your pull requests.

1. Fork the repo and create your branch from `master`.
2. If you've added code that should be tested, add tests.
3. If you've changed APIs, update the documentation.
4. Ensure the test suite passes.
5. Make sure your code lints.
6. If you haven't already, complete the Contributor License Agreement ("CLA").

## Contributor License Agreement ("CLA")
In order to accept your pull request, we need you to submit a CLA. You only need
to do this once to work on any of Facebook's open source projects.

Complete your CLA here: <https://code.facebook.com/cla>

## Issues
We use GitHub issues to track public bugs. Please ensure your description is
clear and has sufficient instructions to be able to reproduce the issue.

Facebook has a [bounty program](https://www.facebook.com/whitehat/) for the safe
disclosure of security bugs. In those cases, please go through the process
outlined on that page and do not file a public issue.

## Coding Style  
* 4 spaces for indentation rather than tabs
* 80 character line length
* PEP8 formatting following [Black](https://black.readthedocs.io/en/stable/)

## License
By contributing to Mask-RCNN Benchmark, you agree that your contributions will be licensed
under the LICENSE file in the root directory of this source tree.
