# Supplementary material for: EFR-FCOS: enhancing feature reuse for anchor-free object detector
Source: PeerJ Comput Sci. 2024 Nov 29;10:e2470. doi: 10.7717/peerj-cs.2470 (PMC11623005; doi:10.7717/peerj-cs.2470)
Supplement: Supplemental Information 1 [file peerj-cs-10-2470-s001.zip › FCOS-master/configs/caffe2/e2e_mask_rcnn_R_50_C4_1x_caffe2.yaml]

MODEL:
  META_ARCHITECTURE: "GeneralizedRCNN"
  WEIGHT: "catalog://Caffe2Detectron/COCO/35858791/e2e_mask_rcnn_R-50-C4_1x"
  ROI_MASK_HEAD:
    PREDICTOR: "MaskRCNNC4Predictor"
    SHARE_BOX_FEATURE_EXTRACTOR: True
  MASK_ON: True
DATASETS:
  TEST: ("coco_2014_minival",)
