# Supplementary material for: EFR-FCOS: enhancing feature reuse for anchor-free object detector
Source: PeerJ Comput Sci. 2024 Nov 29;10:e2470. doi: 10.7717/peerj-cs.2470 (PMC11623005; doi:10.7717/peerj-cs.2470)
Supplement: Supplemental Information 1 [file peerj-cs-10-2470-s001.zip › FCOS-master/configs/caffe2/e2e_mask_rcnn_X_101_32x8d_FPN_1x_caffe2.yaml]

MODEL:
  META_ARCHITECTURE: "GeneralizedRCNN"
  WEIGHT: "catalog://Caffe2Detectron/COCO/36761843/e2e_mask_rcnn_X-101-32x8d-FPN_1x"
  BACKBONE:
    CONV_BODY: "R-101-FPN"
  RESNETS:
    BACKBONE_OUT_CHANNELS: 256
    STRIDE_IN_1X1: False
    NUM_GROUPS: 32
    WIDTH_PER_GROUP: 8
  RPN:
    USE_FPN: True
    ANCHOR_STRIDE: (4, 8, 16, 32, 64)
    PRE_NMS_TOP_N_TRAIN: 2000
    PRE_NMS_TOP_N_TEST: 1000
    POST_NMS_TOP_N_TEST: 1000
    FPN_POST_NMS_TOP_N_TEST: 1000
  ROI_HEADS:
    USE_FPN: True
  ROI_BOX_HEAD:
    POOLER_RESOLUTION: 7
    POOLER_SCALES: (0.25, 0.125, 0.0625, 0.03125)
    POOLER_SAMPLING_RATIO: 2
    FEATURE_EXTRACTOR: "FPN2MLPFeatureExtractor"
    PREDICTOR: "FPNPredictor"
  ROI_MASK_HEAD:
    POOLER_SCALES: (0.25, 0.125, 0.0625, 0.03125)
    FEATURE_EXTRACTOR: "MaskRCNNFPNFeatureExtractor"
    PREDICTOR: "MaskRCNNC4Predictor"
    POOLER_RESOLUTION: 14
    POOLER_SAMPLING_RATIO: 2
    RESOLUTION: 28
    SHARE_BOX_FEATURE_EXTRACTOR: False
  MASK_ON: True
DATASETS:
  TEST: ("coco_2014_minival",)
DATALOADER:
  SIZE_DIVISIBILITY: 32
