# Supplementary material for: EFR-FCOS: enhancing feature reuse for anchor-free object detector
Source: PeerJ Comput Sci. 2024 Nov 29;10:e2470. doi: 10.7717/peerj-cs.2470 (PMC11623005; doi:10.7717/peerj-cs.2470)
Supplement: Supplemental Information 1 [file peerj-cs-10-2470-s001.zip › FCOS-master/configs/fcos/fcos_syncbn_bs32_c128_MNV2_FPN_1x.yaml]

MODEL:
  META_ARCHITECTURE: "GeneralizedRCNN"
  WEIGHT: "https://cloudstor.aarnet.edu.au/plus/s/xtixKaxLWmbcyf7/download#mobilenet_v2-ecbe2b5.pth"
  RPN_ONLY: True
  FCOS_ON: True
  BACKBONE:
    CONV_BODY: "MNV2-FPN-RETINANET"
    FREEZE_CONV_BODY_AT: 0
  RESNETS:
    BACKBONE_OUT_CHANNELS: 128
  RETINANET:
    USE_C5: False # FCOS uses P5 instead of C5
  USE_SYNCBN: True
DATASETS:
  TRAIN: ("coco_2014_train", "coco_2014_valminusminival")
  TEST: ("coco_2014_minival",)
INPUT:
  MIN_SIZE_TRAIN: (800,)
  MAX_SIZE_TRAIN: 1333
  MIN_SIZE_TEST: 800
  MAX_SIZE_TEST: 1333
DATALOADER:
  SIZE_DIVISIBILITY: 32
SOLVER:
  BASE_LR: 0.01
  WEIGHT_DECAY: 0.0001
  STEPS: (60000, 80000)
  MAX_ITER: 90000
  IMS_PER_BATCH: 32
  WARMUP_METHOD: "constant"
