# Supplementary material for: EFR-FCOS: enhancing feature reuse for anchor-free object detector
Source: PeerJ Comput Sci. 2024 Nov 29;10:e2470. doi: 10.7717/peerj-cs.2470 (PMC11623005; doi:10.7717/peerj-cs.2470)
Supplement: Supplemental Information 1 [file peerj-cs-10-2470-s001.zip › FCOS-master/configs/gn_baselines/README.md]

### Group Normalization
1 [Group Normalization](https://arxiv.org/abs/1803.08494)  
2 [Rethinking ImageNet Pre-training](https://arxiv.org/abs/1811.08883)  
3 [official code](https://github.com/facebookresearch/Detectron/blob/master/projects/GN/README.md)  


### Performance
|      case                  |    Type      |  lr schd  |  im/gpu | bbox AP | mask AP |
|----------------------------|:------------:|:---------:|:-------:|:-------:|:-------:|
|   R-50-FPN, GN (paper)     | finetune     |    2x     |   2     |   40.3  |  35.7   |
|   R-50-FPN, GN (implement) | finetune     |    2x     |   2     |   40.2  |  36.0   |
|   R-50-FPN, GN (paper)     | from scratch |    3x     |   2     |   39.5  |  35.2   |
|   R-50-FPN, GN (implement) | from scratch |    3x     |   2     |   38.9  |  35.1   |
