# Supplementary material for: EFR-FCOS: enhancing feature reuse for anchor-free object detector
Source: PeerJ Comput Sci. 2024 Nov 29;10:e2470. doi: 10.7717/peerj-cs.2470 (PMC11623005; doi:10.7717/peerj-cs.2470)
Supplement: Supplemental Information 1 [file peerj-cs-10-2470-s001.zip › FCOS-master/configs/gn_baselines/scratch_e2e_mask_rcnn_R_50_FPN_Xconv1fc_3x_gn.yaml]

INPUT:
  MIN_SIZE_TRAIN: (800,)
  MAX_SIZE_TRAIN: 1333
  MIN_SIZE_TEST: 800
  MAX_SIZE_TEST: 1333
MODEL:
  META_ARCHITECTURE: "GeneralizedRCNN"
  WEIGHT: "" # no pretrained model
  BACKBONE:
    CONV_BODY: "R-50-FPN"
    FREEZE_CONV_BODY_AT: 0 # finetune all layers
  RESNETS: # use GN for backbone
    BACKBONE_OUT_CHANNELS: 256
    STRIDE_IN_1X1: False
    TRANS_FUNC: "BottleneckWithGN"
    STEM_FUNC: "StemWithGN"
  FPN:
    USE_GN: True # use GN for FPN
  RPN:
    USE_FPN: True
    ANCHOR_STRIDE: (4, 8, 16, 32, 64)
    PRE_NMS_TOP_N_TRAIN: 2000
    PRE_NMS_TOP_N_TEST: 1000
    POST_NMS_TOP_N_TEST: 1000
    FPN_POST_NMS_TOP_N_TEST: 1000
  ROI_HEADS:
    USE_FPN: True
    BATCH_SIZE_PER_IMAGE: 512
    POSITIVE_FRACTION: 0.25
  ROI_BOX_HEAD:
    USE_GN: True # use GN for bbox head
    POOLER_RESOLUTION: 7
    POOLER_SCALES: (0.25, 0.125, 0.0625, 0.03125)
    POOLER_SAMPLING_RATIO: 2
    CONV_HEAD_DIM: 256
    NUM_STACKED_CONVS: 4
    FEATURE_EXTRACTOR: "FPNXconv1fcFeatureExtractor"
    PREDICTOR: "FPNPredictor"
  ROI_MASK_HEAD:
    USE_GN: True # use GN for mask head
    POOLER_SCALES: (0.25, 0.125, 0.0625, 0.03125)
    CONV_LAYERS: (256, 256, 256, 256)
    FEATURE_EXTRACTOR: "MaskRCNNFPNFeatureExtractor"
    PREDICTOR: "MaskRCNNC4Predictor"
    POOLER_RESOLUTION: 14
    POOLER_SAMPLING_RATIO: 2
    RESOLUTION: 28
    SHARE_BOX_FEATURE_EXTRACTOR: False
  MASK_ON: True
DATASETS:
  TRAIN: ("coco_2014_train", "coco_2014_valminusminival")
  TEST: ("coco_2014_minival",)
DATALOADER:
  SIZE_DIVISIBILITY: 32
SOLVER:
  # Assume 8 gpus
  BASE_LR: 0.02
  WEIGHT_DECAY: 0.0001
  STEPS: (210000, 250000)
  MAX_ITER: 270000
  IMS_PER_BATCH: 16
TEST:
  IMS_PER_BATCH: 8
