# Supplementary material for: EFR-FCOS: enhancing feature reuse for anchor-free object detector
Source: PeerJ Comput Sci. 2024 Nov 29;10:e2470. doi: 10.7717/peerj-cs.2470 (PMC11623005; doi:10.7717/peerj-cs.2470)
Supplement: Supplemental Information 1 [file peerj-cs-10-2470-s001.zip › FCOS-master/configs/pascal_voc/e2e_faster_rcnn_R_50_C4_1x_4_gpu_voc.yaml]

MODEL:
  META_ARCHITECTURE: "GeneralizedRCNN"
  WEIGHT: "catalog://ImageNetPretrained/MSRA/R-50"
  RPN:
    PRE_NMS_TOP_N_TEST: 6000
    POST_NMS_TOP_N_TEST: 300
    ANCHOR_SIZES: (128, 256, 512)
  ROI_BOX_HEAD:
    NUM_CLASSES: 21
DATASETS:
  TRAIN: ("voc_2007_train", "voc_2007_val")
  TEST: ("voc_2007_test",)
SOLVER:
  BASE_LR: 0.004
  WEIGHT_DECAY: 0.0001
  STEPS: (12500, )
  MAX_ITER: 17500
  IMS_PER_BATCH: 4
TEST:
  IMS_PER_BATCH: 4
