# Supplementary material for: EFR-FCOS: enhancing feature reuse for anchor-free object detector
Source: PeerJ Comput Sci. 2024 Nov 29;10:e2470. doi: 10.7717/peerj-cs.2470 (PMC11623005; doi:10.7717/peerj-cs.2470)
Supplement: Supplemental Information 1 [file peerj-cs-10-2470-s001.zip › FCOS-master/configs/quick_schedules/e2e_faster_rcnn_R_50_C4_quick.yaml]

MODEL:
  META_ARCHITECTURE: "GeneralizedRCNN"
  WEIGHT: "catalog://ImageNetPretrained/MSRA/R-50"
  RPN:
    PRE_NMS_TOP_N_TEST: 6000
    POST_NMS_TOP_N_TEST: 1000
  ROI_HEADS:
    BATCH_SIZE_PER_IMAGE: 256
DATASETS:
  TRAIN: ("coco_2014_minival",)
  TEST: ("coco_2014_minival",)
INPUT:
  MIN_SIZE_TRAIN: (600,)
  MAX_SIZE_TRAIN: 1000
  MIN_SIZE_TEST: 800
  MAX_SIZE_TEST: 1000
SOLVER:
  BASE_LR: 0.005
  WEIGHT_DECAY: 0.0001
  STEPS: (1500,)
  MAX_ITER: 2000
  IMS_PER_BATCH: 2
TEST:
  IMS_PER_BATCH: 2
