# Supplementary material for: EFR-FCOS: enhancing feature reuse for anchor-free object detector
Source: PeerJ Comput Sci. 2024 Nov 29;10:e2470. doi: 10.7717/peerj-cs.2470 (PMC11623005; doi:10.7717/peerj-cs.2470)
Supplement: Supplemental Information 1 [file peerj-cs-10-2470-s001.zip › FCOS-master/configs/quick_schedules/e2e_faster_rcnn_X_101_32x8d_FPN_quick.yaml]

MODEL:
  META_ARCHITECTURE: "GeneralizedRCNN"
  WEIGHT: "catalog://ImageNetPretrained/FAIR/20171220/X-101-32x8d"
  BACKBONE:
    CONV_BODY: "R-101-FPN"
  RESNETS:
    BACKBONE_OUT_CHANNELS: 256
    STRIDE_IN_1X1: False
    NUM_GROUPS: 32
    WIDTH_PER_GROUP: 8
  RPN:
    USE_FPN: True
    ANCHOR_STRIDE: (4, 8, 16, 32, 64)
    PRE_NMS_TOP_N_TRAIN: 2000
    PRE_NMS_TOP_N_TEST: 1000
    POST_NMS_TOP_N_TEST: 1000
    FPN_POST_NMS_TOP_N_TEST: 1000
  ROI_HEADS:
    USE_FPN: True
    BATCH_SIZE_PER_IMAGE: 256
  ROI_BOX_HEAD:
    POOLER_RESOLUTION: 7
    POOLER_SCALES: (0.25, 0.125, 0.0625, 0.03125)
    POOLER_SAMPLING_RATIO: 2
    FEATURE_EXTRACTOR: "FPN2MLPFeatureExtractor"
    PREDICTOR: "FPNPredictor"
DATASETS:
  TRAIN: ("coco_2014_minival",)
  TEST: ("coco_2014_minival",)
INPUT:
  MIN_SIZE_TRAIN: (600,)
  MAX_SIZE_TRAIN: 1000
  MIN_SIZE_TEST: 800
  MAX_SIZE_TEST: 1000
DATALOADER:
  SIZE_DIVISIBILITY: 32
SOLVER:
  BASE_LR: 0.005
  WEIGHT_DECAY: 0.0001
  STEPS: (1500,)
  MAX_ITER: 2000
  IMS_PER_BATCH: 2
TEST:
  IMS_PER_BATCH: 2
