# Supplementary material for: EFR-FCOS: enhancing feature reuse for anchor-free object detector
Source: PeerJ Comput Sci. 2024 Nov 29;10:e2470. doi: 10.7717/peerj-cs.2470 (PMC11623005; doi:10.7717/peerj-cs.2470)
Supplement: Supplemental Information 1 [file peerj-cs-10-2470-s001.zip › FCOS-master/configs/retinanet/retinanet_R-50-FPN_1x_quick.yaml]

MODEL:
  META_ARCHITECTURE: "GeneralizedRCNN"
  WEIGHT: "catalog://ImageNetPretrained/MSRA/R-50"
  RPN_ONLY: True
  RETINANET_ON: True
  BACKBONE:
    CONV_BODY: "R-50-FPN-RETINANET"
  RESNETS:
    BACKBONE_OUT_CHANNELS: 256
  RPN:
    USE_FPN: True
    FG_IOU_THRESHOLD: 0.5
    BG_IOU_THRESHOLD: 0.4
    ANCHOR_STRIDE: (4, 8, 16, 32, 64)
    PRE_NMS_TOP_N_TRAIN: 2000
    PRE_NMS_TOP_N_TEST: 1000
    POST_NMS_TOP_N_TEST: 1000
    FPN_POST_NMS_TOP_N_TEST: 1000
  ROI_HEADS:
    USE_FPN: True
    BATCH_SIZE_PER_IMAGE: 256
  ROI_BOX_HEAD:
    POOLER_RESOLUTION: 7
    POOLER_SCALES: (0.25, 0.125, 0.0625, 0.03125)
    POOLER_SAMPLING_RATIO: 2
    FEATURE_EXTRACTOR: "FPN2MLPFeatureExtractor"
    PREDICTOR: "FPNPredictor"
  RETINANET:
    SCALES_PER_OCTAVE: 3
    STRADDLE_THRESH: -1
    FG_IOU_THRESHOLD: 0.5
    BG_IOU_THRESHOLD: 0.4
DATASETS:
  TRAIN: ("coco_2014_minival",)
  TEST: ("coco_2014_minival",)
INPUT:
  MIN_SIZE_TRAIN: (600,)
  MAX_SIZE_TRAIN: 1000
  MIN_SIZE_TEST: 800
  MAX_SIZE_TEST: 1000
DATALOADER:
  SIZE_DIVISIBILITY: 32
SOLVER:
  BASE_LR: 0.005
  WEIGHT_DECAY: 0.0001
  STEPS: (3500,)
  MAX_ITER: 4000
  IMS_PER_BATCH: 4
