# Supplementary material for: EFR-FCOS: enhancing feature reuse for anchor-free object detector
Source: PeerJ Comput Sci. 2024 Nov 29;10:e2470. doi: 10.7717/peerj-cs.2470 (PMC11623005; doi:10.7717/peerj-cs.2470)
Supplement: Supplemental Information 1 [file peerj-cs-10-2470-s001.zip › FCOS-master/configs/rpn_X_101_32x8d_FPN_1x.yaml]

MODEL:
  META_ARCHITECTURE: "GeneralizedRCNN"
  WEIGHT: "catalog://ImageNetPretrained/FAIR/20171220/X-101-32x8d"
  RPN_ONLY: True
  BACKBONE:
    CONV_BODY: "R-101-FPN"
  RESNETS:
    BACKBONE_OUT_CHANNELS: 256
    STRIDE_IN_1X1: False
    NUM_GROUPS: 32
    WIDTH_PER_GROUP: 8
  RPN:
    USE_FPN: True
    ANCHOR_STRIDE: (4, 8, 16, 32, 64)
    PRE_NMS_TOP_N_TEST: 1000
    POST_NMS_TOP_N_TEST: 2000
    FPN_POST_NMS_TOP_N_TEST: 2000
DATASETS:
  TRAIN: ("coco_2014_train", "coco_2014_valminusminival")
  TEST: ("coco_2014_minival",)
DATALOADER:
  SIZE_DIVISIBILITY: 32
SOLVER:
  BASE_LR: 0.02
  WEIGHT_DECAY: 0.0001
  STEPS: (60000, 80000)
  MAX_ITER: 90000
