# Supplementary material for: EFR-FCOS: enhancing feature reuse for anchor-free object detector
Source: PeerJ Comput Sci. 2024 Nov 29;10:e2470. doi: 10.7717/peerj-cs.2470 (PMC11623005; doi:10.7717/peerj-cs.2470)
Supplement: Supplemental Information 1 [file peerj-cs-10-2470-s001.zip › FCOS-master/docker/docker-jupyter/jupyter_notebook_config.py]

import os
from IPython.lib import passwd

#c = c  # pylint:disable=undefined-variable
c = get_config()
c.NotebookApp.ip = '0.0.0.0'
c.NotebookApp.port = int(os.getenv('PORT', 8888))
c.NotebookApp.open_browser = False

# sets a password if PASSWORD is set in the environment
if 'PASSWORD' in os.environ:
  password = os.environ['PASSWORD']
  if password:
    c.NotebookApp.password = passwd(password)
  else:
    c.NotebookApp.password = ''
    c.NotebookApp.token = ''
  del os.environ['PASSWORD']
