# Supplementary material for: EFR-FCOS: enhancing feature reuse for anchor-free object detector
Source: PeerJ Comput Sci. 2024 Nov 29;10:e2470. doi: 10.7717/peerj-cs.2470 (PMC11623005; doi:10.7717/peerj-cs.2470)
Supplement: Supplemental Information 1 [file peerj-cs-10-2470-s001.zip › FCOS-master/efr_fcos_core/README.md]

# FCOS Core
Note that `fcos_core` corresponds to `maskrcnn_benchmark` in the original maskrcnn_benchmark repository. \
We changed the name to avoid conflicts with the original maskrcnn-benchmark installation.

The core code of FCOS detector is located under [modeling/rpn/fcos](modeling/rpn/fcos).
