# Supplementary material for: EFR-FCOS: enhancing feature reuse for anchor-free object detector
Source: PeerJ Comput Sci. 2024 Nov 29;10:e2470. doi: 10.7717/peerj-cs.2470 (PMC11623005; doi:10.7717/peerj-cs.2470)
Supplement: Supplemental Information 1 [file peerj-cs-10-2470-s001.zip › FCOS-master/efr_fcos_core/csrc/SigmoidFocalLoss.h]

#pragma once

#include "cpu/vision.h"

#ifdef WITH_CUDA
#include "cuda/vision.h"
#endif

// Interface for Python
at::Tensor SigmoidFocalLoss_forward(
		const at::Tensor& logits,
                const at::Tensor& targets,
		const int num_classes, 
		const float gamma, 
		const float alpha) {
  if (logits.type().is_cuda()) {
#ifdef WITH_CUDA
    return SigmoidFocalLoss_forward_cuda(logits, targets, num_classes, gamma, alpha);
#else
    AT_ERROR("Not compiled with GPU support");
#endif
  }
  AT_ERROR("Not implemented on the CPU");
}

at::Tensor SigmoidFocalLoss_backward(
			     const at::Tensor& logits,
                             const at::Tensor& targets,
			     const at::Tensor& d_losses,
			     const int num_classes,
			     const float gamma,
			     const float alpha) {
  if (logits.type().is_cuda()) {
#ifdef WITH_CUDA
    return SigmoidFocalLoss_backward_cuda(logits, targets, d_losses, num_classes, gamma, alpha);
#else
    AT_ERROR("Not compiled with GPU support");
#endif
  }
  AT_ERROR("Not implemented on the CPU");
}
