# Supplementary material for: EFR-FCOS: enhancing feature reuse for anchor-free object detector
Source: PeerJ Comput Sci. 2024 Nov 29;10:e2470. doi: 10.7717/peerj-cs.2470 (PMC11623005; doi:10.7717/peerj-cs.2470)
Supplement: Supplemental Information 1 [file peerj-cs-10-2470-s001.zip › FCOS-master/efr_fcos_core/csrc/cpu/vision.h]

// Copyright (c) Facebook, Inc. and its affiliates. All Rights Reserved.
#pragma once
#include <torch/extension.h>


at::Tensor ROIAlign_forward_cpu(const at::Tensor& input,
                                const at::Tensor& rois,
                                const float spatial_scale,
                                const int pooled_height,
                                const int pooled_width,
                                const int sampling_ratio);


at::Tensor nms_cpu(const at::Tensor& dets,
                   const at::Tensor& scores,
                   const float threshold);
