# Supplementary material for: EFR-FCOS: enhancing feature reuse for anchor-free object detector
Source: PeerJ Comput Sci. 2024 Nov 29;10:e2470. doi: 10.7717/peerj-cs.2470 (PMC11623005; doi:10.7717/peerj-cs.2470)
Supplement: Supplemental Information 1 [file peerj-cs-10-2470-s001.zip › FCOS-master/efr_fcos_core/csrc/deform_conv.h]

// Copyright (c) Facebook, Inc. and its affiliates. All Rights Reserved.
#pragma once
#include "cpu/vision.h"

#ifdef WITH_CUDA
#include "cuda/vision.h"
#endif


// Interface for Python
int deform_conv_forward(
    at::Tensor input, 
    at::Tensor weight,
    at::Tensor offset, 
    at::Tensor output,
    at::Tensor columns, 
    at::Tensor ones, 
    int kW,
    int kH, 
    int dW, 
    int dH, 
    int padW, 
    int padH,
    int dilationW, 
    int dilationH, 
    int group,
    int deformable_group, 
    int im2col_step)
{
  if (input.type().is_cuda()) {
#ifdef WITH_CUDA
    return deform_conv_forward_cuda(
        input, weight, offset, output, columns, ones,
        kW, kH, dW, dH, padW, padH, dilationW, dilationH,
        group, deformable_group, im2col_step
    );
#else
    AT_ERROR("Not compiled with GPU support");
#endif
  }
  AT_ERROR("Not implemented on the CPU");
}


int deform_conv_backward_input(
    at::Tensor input, 
    at::Tensor offset,
    at::Tensor gradOutput, 
    at::Tensor gradInput,
    at::Tensor gradOffset, 
    at::Tensor weight,
    at::Tensor columns, 
    int kW, 
    int kH, 
    int dW,
    int dH, 
    int padW, 
    int padH, 
    int dilationW,
    int dilationH, 
    int group,
    int deformable_group, 
    int im2col_step)
{
  if (input.type().is_cuda()) {
#ifdef WITH_CUDA
    return deform_conv_backward_input_cuda(
        input, offset, gradOutput, gradInput, gradOffset, weight, columns,
        kW, kH, dW, dH, padW, padH, dilationW, dilationH, 
        group, deformable_group, im2col_step
    );
#else
    AT_ERROR("Not compiled with GPU support");
#endif
  }
  AT_ERROR("Not implemented on the CPU");
}


int deform_conv_backward_parameters(
    at::Tensor input, 
    at::Tensor offset, 
    at::Tensor gradOutput,
    at::Tensor gradWeight,  // at::Tensor gradBias,
    at::Tensor columns, 
    at::Tensor ones, 
    int kW, 
    int kH, 
    int dW, 
    int dH,
    int padW, 
    int padH, 
    int dilationW, 
    int dilationH, 
    int group,
    int deformable_group, 
    float scale, 
    int im2col_step)
{
  if (input.type().is_cuda()) {
#ifdef WITH_CUDA
    return deform_conv_backward_parameters_cuda(
        input, offset, gradOutput, gradWeight, columns, ones,
        kW, kH, dW, dH, padW, padH, dilationW, dilationH,
        group, deformable_group, scale, im2col_step
    );
#else
    AT_ERROR("Not compiled with GPU support");
#endif
  }
  AT_ERROR("Not implemented on the CPU");
}


void modulated_deform_conv_forward(
    at::Tensor input, 
    at::Tensor weight, 
    at::Tensor bias, 
    at::Tensor ones,
    at::Tensor offset, 
    at::Tensor mask, 
    at::Tensor output, 
    at::Tensor columns,
    int kernel_h, 
    int kernel_w, 
    const int stride_h, 
    const int stride_w,
    const int pad_h, 
    const int pad_w, 
    const int dilation_h,
    const int dilation_w, 
    const int group, 
    const int deformable_group,
    const bool with_bias)
{
  if (input.type().is_cuda()) {
#ifdef WITH_CUDA
    return modulated_deform_conv_cuda_forward(
        input, weight, bias, ones, offset, mask, output, columns,
        kernel_h, kernel_w, stride_h, stride_w, 
        pad_h, pad_w, dilation_h, dilation_w,
        group, deformable_group, with_bias
    );
#else
    AT_ERROR("Not compiled with GPU support");
#endif
  }
  AT_ERROR("Not implemented on the CPU");
}


void modulated_deform_conv_backward(
    at::Tensor input, 
    at::Tensor weight, 
    at::Tensor bias, 
    at::Tensor ones,
    at::Tensor offset, 
    at::Tensor mask, 
    at::Tensor columns,
    at::Tensor grad_input, 
    at::Tensor grad_weight, 
    at::Tensor grad_bias,
    at::Tensor grad_offset, 
    at::Tensor grad_mask, 
    at::Tensor grad_output,
    int kernel_h, 
    int kernel_w, 
    int stride_h, 
    int stride_w, 
    int pad_h,
    int pad_w, 
    int dilation_h, 
    int dilation_w, 
    int group, 
    int deformable_group,
    const bool with_bias)
{
  if (input.type().is_cuda()) {
#ifdef WITH_CUDA
    return modulated_deform_conv_cuda_backward(
        input, weight, bias, ones, offset, mask, columns, 
        grad_input, grad_weight, grad_bias, grad_offset, grad_mask, grad_output,
        kernel_h, kernel_w, stride_h, stride_w, pad_h, pad_w, dilation_h, dilation_w,
        group, deformable_group, with_bias
    );
#else
    AT_ERROR("Not compiled with GPU support");
#endif
  }
  AT_ERROR("Not implemented on the CPU");
}
