# Supplementary material for: EFR-FCOS: enhancing feature reuse for anchor-free object detector
Source: PeerJ Comput Sci. 2024 Nov 29;10:e2470. doi: 10.7717/peerj-cs.2470 (PMC11623005; doi:10.7717/peerj-cs.2470)
Supplement: Supplemental Information 1 [file peerj-cs-10-2470-s001.zip › FCOS-master/efr_fcos_core/data/collate_batch.py]

# Copyright (c) Facebook, Inc. and its affiliates. All Rights Reserved.
from fcos_core.structures.image_list import to_image_list


class BatchCollator(object):
    """
    From a list of samples from the dataset,
    returns the batched images and targets.
    This should be passed to the DataLoader
    """

    def __init__(self, size_divisible=0):
        self.size_divisible = size_divisible

    def __call__(self, batch):
        transposed_batch = list(zip(*batch))
        images = to_image_list(transposed_batch[0], self.size_divisible)
        targets = transposed_batch[1]
        img_ids = transposed_batch[2]
        return images, targets, img_ids


class BBoxAugCollator(object):
    """
    From a list of samples from the dataset,
    returns the images and targets.
    Images should be converted to batched images in `im_detect_bbox_aug`
    """

    def __call__(self, batch):
        return list(zip(*batch))
