# Supplementary material for: EFR-FCOS: enhancing feature reuse for anchor-free object detector
Source: PeerJ Comput Sci. 2024 Nov 29;10:e2470. doi: 10.7717/peerj-cs.2470 (PMC11623005; doi:10.7717/peerj-cs.2470)
Supplement: Supplemental Information 1 [file peerj-cs-10-2470-s001.zip › FCOS-master/efr_fcos_core/data/datasets/__init__.py]

# Copyright (c) Facebook, Inc. and its affiliates. All Rights Reserved.
from .coco import COCODataset
from .voc import PascalVOCDataset
from .concat_dataset import ConcatDataset

__all__ = ["COCODataset", "ConcatDataset", "PascalVOCDataset"]
