# Supplementary material for: EFR-FCOS: enhancing feature reuse for anchor-free object detector
Source: PeerJ Comput Sci. 2024 Nov 29;10:e2470. doi: 10.7717/peerj-cs.2470 (PMC11623005; doi:10.7717/peerj-cs.2470)
Supplement: Supplemental Information 1 [file peerj-cs-10-2470-s001.zip › FCOS-master/efr_fcos_core/data/datasets/concat_dataset.py]

# Copyright (c) Facebook, Inc. and its affiliates. All Rights Reserved.
import bisect

from torch.utils.data.dataset import ConcatDataset as _ConcatDataset


class ConcatDataset(_ConcatDataset):
    """
    Same as torch.utils.data.dataset.ConcatDataset, but exposes an extra
    method for querying the sizes of the image
    """

    def get_idxs(self, idx):
        dataset_idx = bisect.bisect_right(self.cumulative_sizes, idx)
        if dataset_idx == 0:
            sample_idx = idx
        else:
            sample_idx = idx - self.cumulative_sizes[dataset_idx - 1]
        return dataset_idx, sample_idx

    def get_img_info(self, idx):
        dataset_idx, sample_idx = self.get_idxs(idx)
        return self.datasets[dataset_idx].get_img_info(sample_idx)
