# Supplementary material for: EFR-FCOS: enhancing feature reuse for anchor-free object detector
Source: PeerJ Comput Sci. 2024 Nov 29;10:e2470. doi: 10.7717/peerj-cs.2470 (PMC11623005; doi:10.7717/peerj-cs.2470)
Supplement: Supplemental Information 1 [file peerj-cs-10-2470-s001.zip › FCOS-master/efr_fcos_core/data/datasets/evaluation/coco/__init__.py]

from .coco_eval import do_coco_evaluation


def coco_evaluation(
    dataset,
    predictions,
    output_folder,
    box_only,
    iou_types,
    expected_results,
    expected_results_sigma_tol,
):
    return do_coco_evaluation(
        dataset=dataset,
        predictions=predictions,
        box_only=box_only,
        output_folder=output_folder,
        iou_types=iou_types,
        expected_results=expected_results,
        expected_results_sigma_tol=expected_results_sigma_tol,
    )
