# Supplementary material for: EFR-FCOS: enhancing feature reuse for anchor-free object detector
Source: PeerJ Comput Sci. 2024 Nov 29;10:e2470. doi: 10.7717/peerj-cs.2470 (PMC11623005; doi:10.7717/peerj-cs.2470)
Supplement: Supplemental Information 1 [file peerj-cs-10-2470-s001.zip › FCOS-master/efr_fcos_core/data/datasets/evaluation/voc/__init__.py]

import logging

from .voc_eval import do_voc_evaluation


def voc_evaluation(dataset, predictions, output_folder, box_only, **_):
    logger = logging.getLogger("fcos_core.inference")
    if box_only:
        logger.warning("voc evaluation doesn't support box_only, ignored.")
    logger.info("performing voc evaluation, ignored iou_types.")
    return do_voc_evaluation(
        dataset=dataset,
        predictions=predictions,
        output_folder=output_folder,
        logger=logger,
    )
