# Supplementary material for: EFR-FCOS: enhancing feature reuse for anchor-free object detector
Source: PeerJ Comput Sci. 2024 Nov 29;10:e2470. doi: 10.7717/peerj-cs.2470 (PMC11623005; doi:10.7717/peerj-cs.2470)
Supplement: Supplemental Information 1 [file peerj-cs-10-2470-s001.zip › FCOS-master/efr_fcos_core/data/datasets/list_dataset.py]

# Copyright (c) Facebook, Inc. and its affiliates. All Rights Reserved.
"""
Simple dataset class that wraps a list of path names
"""

from PIL import Image

from fcos_core.structures.bounding_box import BoxList


class ListDataset(object):
    def __init__(self, image_lists, transforms=None):
        self.image_lists = image_lists
        self.transforms = transforms

    def __getitem__(self, item):
        img = Image.open(self.image_lists[item]).convert("RGB")

        # dummy target
        w, h = img.size
        target = BoxList([[0, 0, w, h]], img.size, mode="xyxy")

        if self.transforms is not None:
            img, target = self.transforms(img, target)

        return img, target

    def __len__(self):
        return len(self.image_lists)

    def get_img_info(self, item):
        """
        Return the image dimensions for the image, without
        loading and pre-processing it
        """
        pass
