# Supplementary material for: EFR-FCOS: enhancing feature reuse for anchor-free object detector
Source: PeerJ Comput Sci. 2024 Nov 29;10:e2470. doi: 10.7717/peerj-cs.2470 (PMC11623005; doi:10.7717/peerj-cs.2470)
Supplement: Supplemental Information 1 [file peerj-cs-10-2470-s001.zip › FCOS-master/efr_fcos_core/data/transforms/__init__.py]

# Copyright (c) Facebook, Inc. and its affiliates. All Rights Reserved.
from .transforms import Compose
from .transforms import Resize
from .transforms import RandomHorizontalFlip
from .transforms import ToTensor
from .transforms import Normalize

from .build import build_transforms
