# Supplementary material for: EFR-FCOS: enhancing feature reuse for anchor-free object detector
Source: PeerJ Comput Sci. 2024 Nov 29;10:e2470. doi: 10.7717/peerj-cs.2470 (PMC11623005; doi:10.7717/peerj-cs.2470)
Supplement: Supplemental Information 1 [file peerj-cs-10-2470-s001.zip › FCOS-master/efr_fcos_core/data/transforms/build.py]

# Copyright (c) Facebook, Inc. and its affiliates. All Rights Reserved.
from . import transforms as T


def build_transforms(cfg, is_train=True):
    if is_train:
        if cfg.INPUT.MIN_SIZE_RANGE_TRAIN[0] == -1:
            min_size = cfg.INPUT.MIN_SIZE_TRAIN
        else:
            assert len(cfg.INPUT.MIN_SIZE_RANGE_TRAIN) == 2, \
                "MIN_SIZE_RANGE_TRAIN must have two elements (lower bound, upper bound)"
            min_size = list(range(
                cfg.INPUT.MIN_SIZE_RANGE_TRAIN[0],
                cfg.INPUT.MIN_SIZE_RANGE_TRAIN[1] + 1
            ))
        max_size = cfg.INPUT.MAX_SIZE_TRAIN
        flip_prob = 0.5  # cfg.INPUT.FLIP_PROB_TRAIN
    else:
        min_size = cfg.INPUT.MIN_SIZE_TEST
        max_size = cfg.INPUT.MAX_SIZE_TEST
        flip_prob = 0

    to_bgr255 = cfg.INPUT.TO_BGR255
    normalize_transform = T.Normalize(
        mean=cfg.INPUT.PIXEL_MEAN, std=cfg.INPUT.PIXEL_STD, to_bgr255=to_bgr255
    )

    transform = T.Compose(
        [
            T.Resize(min_size, max_size),
            T.RandomHorizontalFlip(flip_prob),
            T.ToTensor(),
            normalize_transform,
        ]
    )
    return transform
