# Supplementary material for: EFR-FCOS: enhancing feature reuse for anchor-free object detector
Source: PeerJ Comput Sci. 2024 Nov 29;10:e2470. doi: 10.7717/peerj-cs.2470 (PMC11623005; doi:10.7717/peerj-cs.2470)
Supplement: Supplemental Information 1 [file peerj-cs-10-2470-s001.zip › FCOS-master/efr_fcos_core/layers/__init__.py]

# Copyright (c) Facebook, Inc. and its affiliates. All Rights Reserved.
import torch

from .batch_norm import FrozenBatchNorm2d
from .misc import Conv2d
from .misc import DFConv2d
from .misc import ConvTranspose2d
from .misc import BatchNorm2d
from .misc import interpolate
from .nms import nms, ml_nms
from .roi_align import ROIAlign
from .roi_align import roi_align
from .roi_pool import ROIPool
from .roi_pool import roi_pool
from .smooth_l1_loss import smooth_l1_loss
from .sigmoid_focal_loss import SigmoidFocalLoss
from .iou_loss import IOULoss
from .scale import Scale
from .dcn.deform_conv_func import deform_conv, modulated_deform_conv
from .dcn.deform_conv_module import DeformConv, ModulatedDeformConv, \
    ModulatedDeformConvPack
from .dcn.deform_pool_func import deform_roi_pooling
from .dcn.deform_pool_module import DeformRoIPooling, DeformRoIPoolingPack, \
    ModulatedDeformRoIPoolingPack


__all__ = [
    "nms",
    "ml_nms",
    "roi_align",
    "ROIAlign",
    "roi_pool",
    "ROIPool",
    "smooth_l1_loss",
    "Conv2d",
    "DFConv2d",
    "ConvTranspose2d",
    "interpolate",
    "BatchNorm2d",
    "FrozenBatchNorm2d",
    "SigmoidFocalLoss",
    'deform_conv',
    'modulated_deform_conv',
    'DeformConv',
    'ModulatedDeformConv',
    'ModulatedDeformConvPack',
    'deform_roi_pooling',
    'DeformRoIPooling',
    'DeformRoIPoolingPack',
    'ModulatedDeformRoIPoolingPack',
    "IOULoss",
    "Scale"
]
