# Supplementary material for: EFR-FCOS: enhancing feature reuse for anchor-free object detector
Source: PeerJ Comput Sci. 2024 Nov 29;10:e2470. doi: 10.7717/peerj-cs.2470 (PMC11623005; doi:10.7717/peerj-cs.2470)
Supplement: Supplemental Information 1 [file peerj-cs-10-2470-s001.zip › FCOS-master/efr_fcos_core/layers/_utils.py]

# Copyright (c) Facebook, Inc. and its affiliates. All Rights Reserved.
import glob
import os.path

import torch

try:
    from torch.utils.cpp_extension import load as load_ext
    from torch.utils.cpp_extension import CUDA_HOME
except ImportError:
    raise ImportError("The cpp layer extensions requires PyTorch 0.4 or higher")


def _load_C_extensions():
    this_dir = os.path.dirname(os.path.abspath(__file__))
    this_dir = os.path.dirname(this_dir)
    this_dir = os.path.join(this_dir, "csrc")

    main_file = glob.glob(os.path.join(this_dir, "*.cpp"))
    source_cpu = glob.glob(os.path.join(this_dir, "cpu", "*.cpp"))
    source_cuda = glob.glob(os.path.join(this_dir, "cuda", "*.cu"))

    source = main_file + source_cpu

    extra_cflags = []
    if torch.cuda.is_available() and CUDA_HOME is not None:
        source.extend(source_cuda)
        extra_cflags = ["-DWITH_CUDA"]
    source = [os.path.join(this_dir, s) for s in source]
    extra_include_paths = [this_dir]
    return load_ext(
        "torchvision",
        source,
        extra_cflags=extra_cflags,
        extra_include_paths=extra_include_paths,
    )


_C = _load_C_extensions()
