# Supplementary material for: EFR-FCOS: enhancing feature reuse for anchor-free object detector
Source: PeerJ Comput Sci. 2024 Nov 29;10:e2470. doi: 10.7717/peerj-cs.2470 (PMC11623005; doi:10.7717/peerj-cs.2470)
Supplement: Supplemental Information 1 [file peerj-cs-10-2470-s001.zip › FCOS-master/efr_fcos_core/layers/batch_norm.py]

# Copyright (c) Facebook, Inc. and its affiliates. All Rights Reserved.
import torch
from torch import nn


class FrozenBatchNorm2d(nn.Module):
    """
    BatchNorm2d where the batch statistics and the affine parameters
    are fixed
    """

    def __init__(self, n):
        super(FrozenBatchNorm2d, self).__init__()
        self.register_buffer("weight", torch.ones(n))
        self.register_buffer("bias", torch.zeros(n))
        self.register_buffer("running_mean", torch.zeros(n))
        self.register_buffer("running_var", torch.ones(n))

    def forward(self, x):
        scale = self.weight * self.running_var.rsqrt()
        bias = self.bias - self.running_mean * scale
        scale = scale.reshape(1, -1, 1, 1)
        bias = bias.reshape(1, -1, 1, 1)
        return x * scale + bias
