# Supplementary material for: EFR-FCOS: enhancing feature reuse for anchor-free object detector
Source: PeerJ Comput Sci. 2024 Nov 29;10:e2470. doi: 10.7717/peerj-cs.2470 (PMC11623005; doi:10.7717/peerj-cs.2470)
Supplement: Supplemental Information 1 [file peerj-cs-10-2470-s001.zip › FCOS-master/efr_fcos_core/layers/iou_loss.py]

# GIoU and Linear IoU are added by following
# https://github.com/yqyao/FCOS_PLUS/blob/master/maskrcnn_benchmark/layers/iou_loss.py.
import torch
from torch import nn


class IOULoss(nn.Module):
    def __init__(self, loss_type="iou"):
        super(IOULoss, self).__init__()
        self.loss_type = loss_type

    def forward(self, pred, target, weight=None):
        pred_left = pred[:, 0]
        pred_top = pred[:, 1]
        pred_right = pred[:, 2]
        pred_bottom = pred[:, 3]

        target_left = target[:, 0]
        target_top = target[:, 1]
        target_right = target[:, 2]
        target_bottom = target[:, 3]

        target_area = (target_left + target_right) * \
                      (target_top + target_bottom)
        pred_area = (pred_left + pred_right) * \
                    (pred_top + pred_bottom)

        w_intersect = torch.min(pred_left, target_left) + torch.min(pred_right, target_right)
        g_w_intersect = torch.max(pred_left, target_left) + torch.max(
            pred_right, target_right)
        h_intersect = torch.min(pred_bottom, target_bottom) + torch.min(pred_top, target_top)
        g_h_intersect = torch.max(pred_bottom, target_bottom) + torch.max(pred_top, target_top)
        ac_uion = g_w_intersect * g_h_intersect + 1e-7
        area_intersect = w_intersect * h_intersect
        area_union = target_area + pred_area - area_intersect
        ious = (area_intersect + 1.0) / (area_union + 1.0)
        gious = ious - (ac_uion - area_union) / ac_uion
        if self.loss_type == 'iou':
            losses = -torch.log(ious)
        elif self.loss_type == 'linear_iou':
            losses = 1 - ious
        elif self.loss_type == 'giou':
            losses = 1 - gious
        else:
            raise NotImplementedError

        if weight is not None and weight.sum() > 0:
            return (losses * weight).sum()
        else:
            assert losses.numel() != 0
            return losses.sum()
