# Supplementary material for: EFR-FCOS: enhancing feature reuse for anchor-free object detector
Source: PeerJ Comput Sci. 2024 Nov 29;10:e2470. doi: 10.7717/peerj-cs.2470 (PMC11623005; doi:10.7717/peerj-cs.2470)
Supplement: Supplemental Information 1 [file peerj-cs-10-2470-s001.zip › FCOS-master/efr_fcos_core/layers/misc.py]

# Copyright (c) Facebook, Inc. and its affiliates. All Rights Reserved.
"""
helper class that supports empty tensors on some nn functions.

Ideally, add support directly in PyTorch to empty tensors in
those functions.

This can be removed once https://github.com/pytorch/pytorch/issues/12013
is implemented
"""

import math
import torch
from torch.nn.modules.utils import _ntuple


class _NewEmptyTensorOp(torch.autograd.Function):
    @staticmethod
    def forward(ctx, x, new_shape):
        ctx.shape = x.shape
        return x.new_empty(new_shape)

    @staticmethod
    def backward(ctx, grad):
        shape = ctx.shape
        return _NewEmptyTensorOp.apply(grad, shape), None


class Conv2d(torch.nn.Conv2d):
    def forward(self, x):
        if x.numel() > 0:
            return super(Conv2d, self).forward(x)
        # get output shape

        output_shape = [
            (i + 2 * p - (di * (k - 1) + 1)) // d + 1
            for i, p, di, k, d in zip(
                x.shape[-2:], self.padding, self.dilation, self.kernel_size, self.stride
            )
        ]
        output_shape = [x.shape[0], self.weight.shape[0]] + output_shape
        return _NewEmptyTensorOp.apply(x, output_shape)


class ConvTranspose2d(torch.nn.ConvTranspose2d):
    def forward(self, x):
        if x.numel() > 0:
            return super(ConvTranspose2d, self).forward(x)
        # get output shape

        output_shape = [
            (i - 1) * d - 2 * p + (di * (k - 1) + 1) + op
            for i, p, di, k, d, op in zip(
                x.shape[-2:],
                self.padding,
                self.dilation,
                self.kernel_size,
                self.stride,
                self.output_padding,
            )
        ]
        output_shape = [x.shape[0], self.bias.shape[0]] + output_shape
        return _NewEmptyTensorOp.apply(x, output_shape)


class BatchNorm2d(torch.nn.BatchNorm2d):
    def forward(self, x):
        if x.numel() > 0:
            return super(BatchNorm2d, self).forward(x)
        # get output shape
        output_shape = x.shape
        return _NewEmptyTensorOp.apply(x, output_shape)


def interpolate(
    input, size=None, scale_factor=None, mode="nearest", align_corners=None
):
    if input.numel() > 0:
        return torch.nn.functional.interpolate(
            input, size, scale_factor, mode, align_corners
        )

    def _check_size_scale_factor(dim):
        if size is None and scale_factor is None:
            raise ValueError("either size or scale_factor should be defined")
        if size is not None and scale_factor is not None:
            raise ValueError("only one of size or scale_factor should be defined")
        if (
            scale_factor is not None
            and isinstance(scale_factor, tuple)
            and len(scale_factor) != dim
        ):
            raise ValueError(
                "scale_factor shape must match input shape. "
                "Input is {}D, scale_factor size is {}".format(dim, len(scale_factor))
            )

    def _output_size(dim):
        _check_size_scale_factor(dim)
        if size is not None:
            return size
        scale_factors = _ntuple(dim)(scale_factor)
        # math.floor might return float in py2.7
        return [
            int(math.floor(input.size(i + 2) * scale_factors[i])) for i in range(dim)
        ]

    output_shape = tuple(_output_size(2))
    output_shape = input.shape[:-2] + output_shape
    return _NewEmptyTensorOp.apply(input, output_shape)


class DFConv2d(torch.nn.Module):
    """Deformable convolutional layer"""
    def __init__(
        self,
        in_channels,
        out_channels,
        with_modulated_dcn=True,
        kernel_size=3,
        stride=1,
        groups=1,
        padding=1,
        dilation=1,
        deformable_groups=1,
        bias=False
    ):
        super(DFConv2d, self).__init__()
        if isinstance(kernel_size, (list, tuple)):
            assert len(kernel_size) == 2
            offset_base_channels = kernel_size[0] * kernel_size[1]
        else:
            offset_base_channels = kernel_size * kernel_size
        if with_modulated_dcn:
            from fcos_core.layers import ModulatedDeformConv
            offset_channels = offset_base_channels * 3  # default: 27
            conv_block = ModulatedDeformConv
        else:
            from fcos_core.layers import DeformConv
            offset_channels = offset_base_channels * 2  # default: 18
            conv_block = DeformConv
        self.offset = Conv2d(
            in_channels,
            deformable_groups * offset_channels,
            kernel_size=kernel_size,
            stride=stride,
            padding=padding,
            groups=1,
            dilation=dilation
        )
        for l in [self.offset, ]:
            torch.nn.init.kaiming_uniform_(l.weight, a=1)
            torch.nn.init.constant_(l.bias, 0.)
        self.conv = conv_block(
            in_channels,
            out_channels,
            kernel_size=kernel_size,
            stride=stride,
            padding=padding,
            dilation=dilation,
            groups=groups,
            deformable_groups=deformable_groups,
            bias=bias
        )
        self.with_modulated_dcn = with_modulated_dcn
        self.kernel_size = kernel_size
        self.stride = stride
        self.padding = padding
        self.dilation = dilation
        self.offset_base_channels = offset_base_channels

    def forward(self, x):
        assert x.numel() > 0, "only non-empty tensors are supported"
        if x.numel() > 0:
            if not self.with_modulated_dcn:
                offset = self.offset(x)
                x = self.conv(x, offset)
            else:
                offset_mask = self.offset(x)
                split_point = self.offset_base_channels * 2
                offset = offset_mask[:, :split_point, :, :]
                mask = offset_mask[:, split_point:, :, :].sigmoid()
                x = self.conv(x, offset, mask)
            return x
