# Supplementary material for: EFR-FCOS: enhancing feature reuse for anchor-free object detector
Source: PeerJ Comput Sci. 2024 Nov 29;10:e2470. doi: 10.7717/peerj-cs.2470 (PMC11623005; doi:10.7717/peerj-cs.2470)
Supplement: Supplemental Information 1 [file peerj-cs-10-2470-s001.zip › FCOS-master/efr_fcos_core/layers/scale.py]

import torch
from torch import nn


class Scale(nn.Module):
    def __init__(self, init_value=1.0):
        super(Scale, self).__init__()
        self.scale = nn.Parameter(torch.FloatTensor([init_value]))

    def forward(self, input):
        return input * self.scale
