# Supplementary material for: EFR-FCOS: enhancing feature reuse for anchor-free object detector
Source: PeerJ Comput Sci. 2024 Nov 29;10:e2470. doi: 10.7717/peerj-cs.2470 (PMC11623005; doi:10.7717/peerj-cs.2470)
Supplement: Supplemental Information 1 [file peerj-cs-10-2470-s001.zip › FCOS-master/efr_fcos_core/layers/smooth_l1_loss.py]

# Copyright (c) Facebook, Inc. and its affiliates. All Rights Reserved.
import torch


# TODO maybe push this to nn?
def smooth_l1_loss(input, target, beta=1. / 9, size_average=True):
    """
    very similar to the smooth_l1_loss from pytorch, but with
    the extra beta parameter
    """
    n = torch.abs(input - target)
    cond = n < beta
    loss = torch.where(cond, 0.5 * n ** 2 / beta, n - 0.5 * beta)
    if size_average:
        return loss.mean()
    return loss.sum()
