# Supplementary material for: EFR-FCOS: enhancing feature reuse for anchor-free object detector
Source: PeerJ Comput Sci. 2024 Nov 29;10:e2470. doi: 10.7717/peerj-cs.2470 (PMC11623005; doi:10.7717/peerj-cs.2470)
Supplement: Supplemental Information 1 [file peerj-cs-10-2470-s001.zip › FCOS-master/efr_fcos_core/modeling/backbone/mobilenet.py]

# taken from https://github.com/tonylins/pytorch-mobilenet-v2/
# Published by Ji Lin, tonylins
# licensed under the  Apache License, Version 2.0, January 2004

from torch import nn
from torch.nn import BatchNorm2d
#from fcos_core.layers import FrozenBatchNorm2d as BatchNorm2d
from fcos_core.layers import Conv2d


def conv_bn(inp, oup, stride):
    return nn.Sequential(
        Conv2d(inp, oup, 3, stride, 1, bias=False),
        BatchNorm2d(oup),
        nn.ReLU6(inplace=True)
    )


def conv_1x1_bn(inp, oup):
    return nn.Sequential(
        Conv2d(inp, oup, 1, 1, 0, bias=False),
        BatchNorm2d(oup),
        nn.ReLU6(inplace=True)
    )


class InvertedResidual(nn.Module):
    def __init__(self, inp, oup, stride, expand_ratio):
        super(InvertedResidual, self).__init__()
        self.stride = stride
        assert stride in [1, 2]

        hidden_dim = int(round(inp * expand_ratio))
        self.use_res_connect = self.stride == 1 and inp == oup

        if expand_ratio == 1:
            self.conv = nn.Sequential(
                # dw
                Conv2d(hidden_dim, hidden_dim, 3, stride, 1, groups=hidden_dim, bias=False),
                BatchNorm2d(hidden_dim),
                nn.ReLU6(inplace=True),
                # pw-linear
                Conv2d(hidden_dim, oup, 1, 1, 0, bias=False),
                BatchNorm2d(oup),
            )
        else:
            self.conv = nn.Sequential(
                # pw
                Conv2d(inp, hidden_dim, 1, 1, 0, bias=False),
                BatchNorm2d(hidden_dim),
                nn.ReLU6(inplace=True),
                # dw
                Conv2d(hidden_dim, hidden_dim, 3, stride, 1, groups=hidden_dim, bias=False),
                BatchNorm2d(hidden_dim),
                nn.ReLU6(inplace=True),
                # pw-linear
                Conv2d(hidden_dim, oup, 1, 1, 0, bias=False),
                BatchNorm2d(oup),
            )

    def forward(self, x):
        if self.use_res_connect:
            return x + self.conv(x)
        else:
            return self.conv(x)


class MobileNetV2(nn.Module):
    """
    Should freeze bn
    """
    def __init__(self, cfg, n_class=1000, input_size=224, width_mult=1.):
        super(MobileNetV2, self).__init__()
        block = InvertedResidual
        input_channel = 32
        interverted_residual_setting = [
            # t, c, n, s
            [1, 16, 1, 1],
            [6, 24, 2, 2],
            [6, 32, 3, 2],
            [6, 64, 4, 2],
            [6, 96, 3, 1],
            [6, 160, 3, 2],
            [6, 320, 1, 1],
        ]

        # building first layer
        assert input_size % 32 == 0
        input_channel = int(input_channel * width_mult)
        self.return_features_indices = [3, 6, 13, 17]
        self.return_features_num_channels = []
        self.features = nn.ModuleList([conv_bn(3, input_channel, 2)])
        # building inverted residual blocks
        for t, c, n, s in interverted_residual_setting:
            output_channel = int(c * width_mult)
            for i in range(n):
                if i == 0:
                    self.features.append(block(input_channel, output_channel, s, expand_ratio=t))
                else:
                    self.features.append(block(input_channel, output_channel, 1, expand_ratio=t))
                input_channel = output_channel
                if len(self.features) - 1 in self.return_features_indices:
                    self.return_features_num_channels.append(output_channel)

        self._initialize_weights()
        self._freeze_backbone(cfg.MODEL.BACKBONE.FREEZE_CONV_BODY_AT)

    def _freeze_backbone(self, freeze_at):
        for layer_index in range(freeze_at):
            for p in self.features[layer_index].parameters():
                p.requires_grad = False

    def forward(self, x):
        res = []
        for i, m in enumerate(self.features):
            x = m(x)
            if i in self.return_features_indices:
                res.append(x)
        return res

    def _initialize_weights(self):
        for m in self.modules():
            if isinstance(m, Conv2d):
                n = m.kernel_size[0] * m.kernel_size[1] * m.out_channels
                m.weight.data.normal_(0, (2. / n) ** 0.5)
                if m.bias is not None:
                    m.bias.data.zero_()
            elif isinstance(m, BatchNorm2d):
                m.weight.data.fill_(1)
                m.bias.data.zero_()
            elif isinstance(m, nn.Linear):
                n = m.weight.size(1)
                m.weight.data.normal_(0, 0.01)
                m.bias.data.zero_()
