# Supplementary material for: EFR-FCOS: enhancing feature reuse for anchor-free object detector
Source: PeerJ Comput Sci. 2024 Nov 29;10:e2470. doi: 10.7717/peerj-cs.2470 (PMC11623005; doi:10.7717/peerj-cs.2470)
Supplement: Supplemental Information 1 [file peerj-cs-10-2470-s001.zip › FCOS-master/efr_fcos_core/modeling/detector/detectors.py]

# Copyright (c) Facebook, Inc. and its affiliates. All Rights Reserved.
from .generalized_rcnn import GeneralizedRCNN


_DETECTION_META_ARCHITECTURES = {"GeneralizedRCNN": GeneralizedRCNN}


def build_detection_model(cfg):
    meta_arch = _DETECTION_META_ARCHITECTURES[cfg.MODEL.META_ARCHITECTURE]
    return meta_arch(cfg)
