# Supplementary material for: EFR-FCOS: enhancing feature reuse for anchor-free object detector
Source: PeerJ Comput Sci. 2024 Nov 29;10:e2470. doi: 10.7717/peerj-cs.2470 (PMC11623005; doi:10.7717/peerj-cs.2470)
Supplement: Supplemental Information 1 [file peerj-cs-10-2470-s001.zip › FCOS-master/efr_fcos_core/modeling/registry.py]

# Copyright (c) Facebook, Inc. and its affiliates. All Rights Reserved.

from fcos_core.utils.registry import Registry

BACKBONES = Registry()
RPN_HEADS = Registry()
ROI_BOX_FEATURE_EXTRACTORS = Registry()
ROI_BOX_PREDICTOR = Registry()
ROI_KEYPOINT_FEATURE_EXTRACTORS = Registry()
ROI_KEYPOINT_PREDICTOR = Registry()
ROI_MASK_FEATURE_EXTRACTORS = Registry()
ROI_MASK_PREDICTOR = Registry()
